# Supplementary material for: Convergent mosaic brain evolution is associated with the evolution of novel electrosensory systems in teleost fishes
Source: eLife. 2022 Jun 17;11:e74159. doi: 10.7554/eLife.74159 (PMC9333993; doi:10.7554/eLife.74159)
Supplement: Figure 3—source data 2. — Differences in intercept are below the diagonal and differences in slope are above the diagonal. Significant differences are shown in bold. [file elife-74159-fig3-data2.xlsx]

## Sheet: Sheet1
	Ancestral	Osteoglossiforms	Percomorph A	Percomorph B
Ancestral	-	0.0013	<.0001	<.0001
Osteoglossiforms	0.006	-	<.0001	<.0001
Percomorph A	0.7802	0.0403	-	0.0462
Percomorph B	0.4442	0.0024	0.0503	-
