# Supplementary material for: Convergent mosaic brain evolution is associated with the evolution of novel electrosensory systems in teleost fishes
Source: eLife. 2022 Jun 17;11:e74159. doi: 10.7554/eLife.74159 (PMC9333993; doi:10.7554/eLife.74159)
Supplement: Figure 4—source data 3. — OB, olfactory bulbs; TEL, telencephalon; HB, hindbrain; OT, optic tectum; TS, torus semicircularis; CB, cerebellum; RoB, rest of brain. [file elife-74159-fig4-data3.xlsx]

## Sheet: Sheet1
	DA1	DA2	DA3
Coefficients
Intercept	-1.692	-0.577	-0.145
OB	-2.041	-1.063	-0.711
TEL	0.115	1.642	-0.898
HB	-3.163	3.301	0.827
OT	0.837	1.173	-0.702
TS	1.588	-0.423	3.992
CB	-1.094	-2.67	-1.722
RoB	4.852	-2.74	-0.227
Means
Not E	-5.482	1.455	-1.142
Not E + A	-4.182	1.035	2.087
E + A	-3.244	-4.088	-0.094
E + A + T	3.478	0.194	-0.062
