# Supplementary material for: Convergent mosaic brain evolution is associated with the evolution of novel electrosensory systems in teleost fishes
Source: eLife. 2022 Jun 17;11:e74159. doi: 10.7554/eLife.74159 (PMC9333993; doi:10.7554/eLife.74159)
Supplement: Figure 5—source data 2. — Differences in intercept are below the diagonal, and differences in slope are above the diagonal for each brain region. Significant differences are shown in bold. Post-hoc tests were not performed when the ANCOVA revealed no significant differences (indicated by ‘n.s.’). OB, olfactory bulbs; TEL, telencephalon; HB, hindbrain; OT, optic tectum; TS, torus semicircularis; CB, cerebellum; RoB, rest of brain. [file elife-74159-fig5-data2.xlsx]

## Sheet: Sheet1
		E + A + T	E + A	Not E
OB	E + A + T	-		n.s.
	E + A	0.0403	-
	Not E	0.0051	0.8881	-
TEL	E + A + T	-		n.s.
	E + A		-
	Not E	n.s.		-
HB	E + A + T	-		n.s.
	E + A	0.0813	-
	Not E	0.0037	0.9983	-
OT	E + A + T	-	0.053	0.1039
	E + A	0.0876	-	0.0204
	Not E	<.0001	0.5808	-
TS	E + A + T	-		n.s.
	E + A	<.0001	-
	Not E	<.0001	0.0352	-
CB	E + A + T	-	0.4116	0.0746
	E + A	0.6969	-	0.0215
	Not E	<.0001	0.0199	-
RoB	E + A + T	-		n.s.
	E + A	0.0327	-
	Not E	0.0007	1	-
