# Supplementary material for: Convergent mosaic brain evolution is associated with the evolution of novel electrosensory systems in teleost fishes
Source: eLife. 2022 Jun 17;11:e74159. doi: 10.7554/eLife.74159 (PMC9333993; doi:10.7554/eLife.74159)
Supplement: Figure 5—source data 3. — Post-hoc tests were not performed when the ANCOVA revealed no significant differences (indicated by ‘n.s.’). OB, olfactory bulbs; TEL, telencephalon; HB, hindbrain; OT, optic tectum; TS, torus semicircularis; CB, cerebellum; RoB, rest of brain. [file elife-74159-fig5-data3.xlsx]

## Sheet: Sheet1
Region	E + A + T –	E + A + T –	E + A –
	E + A	Not E	Not E
OB	2.139	1.782	0.357
TEL	n.s.
HB	-1.882	-1.925	0.044
OT	1.985	2.899	-0.914
TS	-4.62	-6.13	1.51
CB	-0.714	-3.432	2.718
RoB	2.207	2.208	-0.000791
