# Supplementary material for: Convergent mosaic brain evolution is associated with the evolution of novel electrosensory systems in teleost fishes
Source: eLife. 2022 Jun 17;11:e74159. doi: 10.7554/eLife.74159 (PMC9333993; doi:10.7554/eLife.74159)
Supplement: Figure 5—source data 5. — Differences in intercept are below the diagonal, and differences in slope are above the diagonal for each brain region. Significant differences are shown in bold. Post-hoc tests were not performed when the ANCOVA revealed no significant differences (indicated by ‘n.s.’). OB, olfactory bulbs; TEL, telencephalon; HB, hindbrain; OT, optic tectum; TS, torus semicircularis; CB, cerebellum; RoB, rest of brain. [file elife-74159-fig5-data5.xlsx]

## Sheet: Sheet1
		E + A + T	E + A	Not E
OB	E + A + T	-		n.s.
	E + A	0.0394	-
	Not E	0.0052	0.8832	-
TEL	E + A + T	-		n.s.
	E + A		-
	Not E	n.s.		-
HB	E + A + T	-		n.s.
	E + A	0.1014	-
	Not E	0.0032	0.9846	-
OT	E + A + T	-		n.s.
	E + A	0.0231	-
	Not E	0.0006	0.9643	-
TS	E + A + T	-		n.s.
	E + A	<.0001	-
	Not E	<.0001	0.0348	-
CB	E + A + T	-	0.6882	0.0413
	E + A	0.8668	-	0.0414
	Not E	<.0001	0.0197	-
RoB	E + A + T	-		n.s.
	E + A	0.1616	-
	Not E	0.0001	0.9516	-
