# Supplementary material for: Convergent mosaic brain evolution is associated with the evolution of novel electrosensory systems in teleost fishes
Source: eLife. 2022 Jun 17;11:e74159. doi: 10.7554/eLife.74159 (PMC9333993; doi:10.7554/eLife.74159)
Supplement: Figure 5—source data 6. — Post-hoc tests were not performed when the ANCOVA revealed no significant differences (indicated by ‘n.s.’). OB, olfactory bulbs; TEL, telencephalon; HB, hindbrain; OT, optic tectum; TS, torus semicircularis; CB, cerebellum; RoB, rest of brain. [file elife-74159-fig5-data6.xlsx]

## Sheet: Sheet1
Region	E + A + T -	E + A + T -	E + A -
	E + A	Not E	Not E
OB	2.147	1.781	0.366
TEL	n.s.
HB	-1.787	-1.919	0.132
OT	2.278	2.093	0.185
TS	-4.45	-6.02	1.57
CB	-0.454	-3.139	2.685
RoB	2.087	2.391	-0.303
